# Supplementary material for: Targeted HPLC-UV Polyphenolic Profiling to Detect and Quantify Adulterated Tea Samples by Chemometrics
Source: Foods. 2023 Apr 3;12(7):1501. doi: 10.3390/foods12071501 (PMC10094304; doi:10.3390/foods12071501)
Supplement: Supplementary file 1 [file foods-12-01501-s001.zip]

Archive with 1 entries (1 files):
- foods-2241852-supplementary.pdf
